# Supplementary material for: Multiomic analyses reveal transcription factors involved in the fatty acid biosynthesis pathway under cold stress in upland cotton (Gossypium hirsutum)
Source: Front Plant Sci. 2025 Dec 26;16:1733102. doi: 10.3389/fpls.2025.1733102 (PMC12785178; doi:10.3389/fpls.2025.1733102)
Supplement: Supplementary file 6 [file Table1.xlsx]

## Sheet: Sheet1
Table S1. Primers used in RT-qPCR
Gene ID	F	R
GhChrA04G0413	GCACCAGAACAACTGTGCTAC	TTGCCCACATCGAACTGTCA
GhChrA05G0603	CGATCCCAATGCACCTCAGT	TGTGGAGTCGGTAGCTCACT
GhChrA05G3013	GCTGCACGAAATCACTCCAC	ACACGTTAGAGGCCACATCC
GhChrA06G1494	TACTCAACAAGGTGGCGCAT	GACAACTGGGTTGCTTGTGC
GhChrA08G0314	CTCGGAACCAGGATTGCAGA	CATCCTCTCGGCGATGCTAC
GhChrA09G1872	GTCCGACTTCGCCGATAAGG	CCCACAACAACCAGTAGCAC
GhChrA10G2002	GCCACTCCAGCTGATGAAGA	TGCATCCACACCTTGAGGAC
GhChrA12G0889	TTGAGGAGACCTGGAGGCAA	CAATTCGCCCTCCATTGCTG
GhChrD01G0412	GATAGTGGCAAGCGTGGAGA	CATGAGGAGTCTGGCACCTG
GhChrD01G0617	GCTGGTACCGAGTGGACAAA	CAGCTCGCTGAGTTCTGAGT
GhChrD02G0745	GGAAGTTCGGTTCGCCTACA	CCATGCTTAGACCAGTGCCA
GhChrD05G1790	TAGTTGACGCTGCTCGGATG	CTAATGCCTTTCCTTGCCGC
GhChrD07G0391	AGATCCATCAGTCTTGGTGGC	AGGCTTGGCACTACACTTGG
GhChrD07G0513	TCGGATCGGTGACAATGAGC	CACAGTGGTCAACTCAGCCT
GhChrD08G1824	TCGAACGACACAGATCCGAC	CTGTCGGCGGGTTTAGATGA
GhChrD09G0638	GAGTTGCAACGGTTGTCGAG	CTGAGGGCCAGCACCAATAA
GhChrD09G1188	ACGATCGAGTGATCGGGATG	TCACCTTAGGAGGAGCAGACA
GhChrD09G1725	AACCCGGGATTGATAGTGCT	TACTCTCCTGGCGCTGAGAC
GhChrD09G2661	ACGTCGTCCGATGAAGCATT	ACGGCTTCGAGCTCTTCTTC
GhChrD10G1114	TGAAGAGACTTGGCAGCTCAG	TCTTCTCTTCTTGGCACCGC
GhChrD10G2132	TCAGCCACCACCGATTCTTC	TTCAGAAGATTCCGGCACGA
GhChrD11G3068	ATCAGGCTGCTGCTAACGAT	CAGATGCTCCAAGCTAGCCA
GhChrD12G2101	GGAGGATGGTTTTGGCACCT	CACAAGCCGGTTCAACTTCC
GhChrD13G0325	ATAAGGACACCCCTGACCGT	GGAAGGGAACTTGGCCTGAT
Gh_UBQ7	GAAGGCATTCCACCTGACCAAC	CTTGACCTTCTTCTTCTTGTGCTTG
