# Supplementary material for: Multiomic analyses reveal transcription factors involved in the fatty acid biosynthesis pathway under cold stress in upland cotton (Gossypium hirsutum)
Source: Front Plant Sci. 2025 Dec 26;16:1733102. doi: 10.3389/fpls.2025.1733102 (PMC12785178; doi:10.3389/fpls.2025.1733102)
Supplement: Supplementary file 7 [file Table2.xlsx]

## Sheet: Sheet 1
Table S2. A summary of RNAseq data and reference mapping statistics
Sample	Clean reads	Q30 rate (%)	GC content (%)	Mappped reads	Totally mapped reads (%)	Unique mapped reads (%)	Multiple mapped reads (%)	Unmapped reads (%)
D4554-T1	40070252	96.013	42.458	39231678	97.91	92.37	5.54	2.09
D4554-T2	43347790	96.105	42.496	42396516	97.8	91.94	5.86	2.2
D4554-T3	43357734	96.077	42.499	42457270	97.92	92.58	5.34	2.08
D4554-C1	43334912	96.339	41.723	42913044	99.03	93.65	5.38	0.97
D4554-C2	43378834	96.006	41.76	42959704	99.03	93.43	5.6	0.97
D4554-C3	43337814	96.239	41.621	42913574	99.02	93.48	5.54	0.98
X52-T1	41267168	96.119	41.973	40791188	98.85	93.13	5.72	1.15
X52-T2	43192546	96.047	41.846	42708602	98.88	92.99	5.89	1.12
X52-T3	43346192	96.145	41.963	42863022	98.89	93.16	5.73	1.11
X52-C1	42886102	95.27	44.276	42629284	99.4	91.49	7.91	0.6
X52-C2	43364488	95.098	44.234	43132132	99.47	91.95	7.52	0.53
X52-C3	43261932	95.241	44.244	43048192	99.5	92.18	7.32	0.5
