# Supplementary material for: Multiomic analyses reveal transcription factors involved in the fatty acid biosynthesis pathway under cold stress in upland cotton (Gossypium hirsutum)
Source: Front Plant Sci. 2025 Dec 26;16:1733102. doi: 10.3389/fpls.2025.1733102 (PMC12785178; doi:10.3389/fpls.2025.1733102)
Supplement: Supplementary file 8 [file Table3.xlsx]

## Sheet: Sheet1
Table S3. The hub transcription factors in each co-expression module
Module	Transcription factor ID	Type
black	GhChrD01G0617	NAC
black	GhChrD12G2101	AP2
black	GhChrA05G3013	WRKY
blue	GhChrD10G2132	WRKY
blue	GhChrD07G0391	WRKY
blue	GhChrD09G1188	NAC
brown	GhChrD08G1824	WRKY
brown	GhChrD02G0745	GRAS
brown	GhChrA08G0314	bHLH
green	GhChrA09G1872	S1Fa-like
green	GhChrD09G2661	MYB-related
green	GhChrD09G1725	S1Fa-like
pink	GhChrD13G0325	MYB
pink	GhChrA04G0413	YABBY
pink	GhChrA10G2002	ZF-HD
red	GhChrD07G0513	AP2
red	GhChrA05G0603	AP2
red	GhChrD11G3068	bZIP
turquoise	GhChrD05G1790	bHLH
turquoise	GhChrA12G0889	AP2
turquoise	GhChrD10G1114	HB-other
yellow	GhChrD09G0638	LBD
yellow	GhChrA06G1494	RAV
yellow	GhChrD01G0412	DBB
