# Supplementary material for: Multiomic analyses reveal transcription factors involved in the fatty acid biosynthesis pathway under cold stress in upland cotton (Gossypium hirsutum)
Source: Front Plant Sci. 2025 Dec 26;16:1733102. doi: 10.3389/fpls.2025.1733102 (PMC12785178; doi:10.3389/fpls.2025.1733102)
Supplement: Supplementary file 9 [file Table4.xlsx]

## Sheet: Sheet1
Table S4. The top 20 enriched motif of differentially accessible regions (DARs)
Motif ID	P value	Chromosome	Start	End	DAR ID
TF3A(C2H2)/col-TF3A-DAP-Seq(GSE60143)/Homer	4.35e-10	A10	93266617	93266851	DAR497883
At1g69690(TCP)/colamp-At1g69690-DAP-Seq(GSE60143)/Homer	5.29e-10	D01	17131957	17132593	DAR677012
bHLH18(bHLH)/col-bHLH18-DAP-Seq(GSE60143)/Homer	6.44e-10	D11	14521828	14522763	DAR980101
bHLH34(bHLH)/colamp-bHLH34-DAP-Seq(GSE60143)/Homer	6.44e-10	A11	9086134	9086855	DAR513127
bZIP44(bZIP)/colamp-bZIP44-DAP-Seq(GSE60143)/Homer	6.44e-10	D05	9422955	9423270	DAR795740
At2g45680(TCP)/colamp-At2g45680-DAP-Seq(GSE60143)/Homer	7.85e-10	D02	70876715	70876947	DAR735384
DEAR5(AP2EREBP)/col-DEAR5-DAP-Seq(GSE60143)/Homer	7.85e-10	A09	73051010	73051441	DAR449728
AT4G27900(C2C2COlike)/col-AT4G27900-DAP-Seq(GSE60143)/Homer	9.56e-10	D10	66889000	66889314	DAR973354
AT5G59990(C2C2COlike)/colamp-AT5G59990-DAP-Seq(GSE60143)/Homer	1.16e-09	D03	33479697	33479961	DAR753158
MYB3R5(MYB)/col-MYB3R5-DAP-Seq(GSE60143)/Homer	1.16e-09	A04	1817572	1817880	DAR159907
AT3G16280(AP2EREBP)/colamp-AT3G16280-DAP-Seq(GSE60143)/Homer	1.16e-09	D05	23907559	23908284	DAR801727
HSF6(HSF)/col-HSF6-DAP-Seq(GSE60143)/Homer	1.42e-09	A11	55370663	55371093	DAR535835
SPL14(SBP)/col-SPL14-DAP-Seq(GSE60143)/Homer	1.42e-09	D02	2788516	2788888	DAR702295
Hand2(bHLH)/Mesoderm-Hand2-ChIP-Seq(GSE61475)/Homer	1.42e-09	D06	43010482	43011034	DAR841197
IDD2(C2H2)/colamp-IDD2-DAP-Seq(GSE60143)/Homer	1.42e-09	A07	9425416	9425621	DAR315077
GBF5(bZIP)/colamp-GBF5-DAP-Seq(GSE60143)/Homer	1.57e-09	A05	2368796	2369411	DAR200980
AT2G20400(G2like)/colamp-AT2G20400-DAP-Seq(GSE60143)/Homer	1.73e-09	A08	2306356	2306686	DAR358657
PCF/Arabidopsis-Promoters/Homer	1.74e-09	D05	7823889	7824257	DAR795142
At2g44940(AP2EREBP)/colamp-At2g44940-DAP-Seq(GSE60143)/Homer	1.74e-09	A12	14522483	14522952	DAR573586
DEAR3(AP2EREBP)/colamp-DEAR3-DAP-Seq(GSE60143)/Homer	1.91e-09	A02	104927812	104928456	DAR104608
