# Supplementary material for: Multiomic analyses reveal transcription factors involved in the fatty acid biosynthesis pathway under cold stress in upland cotton (Gossypium hirsutum)
Source: Front Plant Sci. 2025 Dec 26;16:1733102. doi: 10.3389/fpls.2025.1733102 (PMC12785178; doi:10.3389/fpls.2025.1733102)
Supplement: Supplementary file 10 [file Table5.xlsx]

## Sheet: Sheet1
Table S5. The extremely significant correlation between DAR and hub TFs
DARs	TFs	Correlation	P Value	Motif prediction of DAR
DAR497883	GhChrD01G0617_NAC	0.989698	0.00015865	TF3A(C2H2)/col-TF3A-DAP-Seq(GSE60143)/Homer
DAR497883	GhChrD12G2101_AP2/ERF	0.989845	0.000154161	TF3A(C2H2)/col-TF3A-DAP-Seq(GSE60143)/Homer
DAR497883	GhChrA05G3013_WRKY	0.971974	0.00116716	TF3A(C2H2)/col-TF3A-DAP-Seq(GSE60143)/Homer
DAR497883	GhChrD09G1188_NAC	0.992941	7.45595e-05	TF3A(C2H2)/col-TF3A-DAP-Seq(GSE60143)/Homer
DAR497883	GhChrD08G1824_WRKY	0.988171	0.000209073	TF3A(C2H2)/col-TF3A-DAP-Seq(GSE60143)/Homer
DAR497883	GhChrD02G0745_GRAS	0.997941	6.35685e-06	TF3A(C2H2)/col-TF3A-DAP-Seq(GSE60143)/Homer
DAR497883	GhChrA08G0314_bHLH	0.988129	0.000210532	TF3A(C2H2)/col-TF3A-DAP-Seq(GSE60143)/Homer
DAR497883	GhChrD13G0325_MYB	-0.991133	0.000117594	TF3A(C2H2)/col-TF3A-DAP-Seq(GSE60143)/Homer
DAR497883	GhChrA10G2002_ZF-HD	-0.968635	0.00146025	TF3A(C2H2)/col-TF3A-DAP-Seq(GSE60143)/Homer
DAR497883	GhChrD07G0513_AP2/ERF	0.990793	0.000126751	TF3A(C2H2)/col-TF3A-DAP-Seq(GSE60143)/Homer
DAR497883	GhChrD11G3068_bZIP	0.991502	0.000108024	TF3A(C2H2)/col-TF3A-DAP-Seq(GSE60143)/Homer
DAR497883	GhChrD05G1790_bHLH	-0.989715	0.000158134	TF3A(C2H2)/col-TF3A-DAP-Seq(GSE60143)/Homer
DAR497883	GhChrA12G0889_AP2/ERF	-0.989996	0.000149612	TF3A(C2H2)/col-TF3A-DAP-Seq(GSE60143)/Homer
DAR980101	GhChrD01G0617_NAC	0.996612	1.72005e-05	bHLH18(bHLH)/col-bHLH18-DAP-Seq(GSE60143)/Homer
DAR980101	GhChrD12G2101_AP2/ERF	0.996402	1.93906e-05	bHLH18(bHLH)/col-bHLH18-DAP-Seq(GSE60143)/Homer
DAR980101	GhChrA05G3013_WRKY	0.988685	0.000191336	bHLH18(bHLH)/col-bHLH18-DAP-Seq(GSE60143)/Homer
DAR980101	GhChrD09G1188_NAC	0.99548	3.06003e-05	bHLH18(bHLH)/col-bHLH18-DAP-Seq(GSE60143)/Homer
DAR980101	GhChrD08G1824_WRKY	0.996889	1.45048e-05	bHLH18(bHLH)/col-bHLH18-DAP-Seq(GSE60143)/Homer
DAR980101	GhChrD02G0745_GRAS	0.99076	0.000127677	bHLH18(bHLH)/col-bHLH18-DAP-Seq(GSE60143)/Homer
DAR980101	GhChrA08G0314_bHLH	0.995735	2.72448e-05	bHLH18(bHLH)/col-bHLH18-DAP-Seq(GSE60143)/Homer
DAR980101	GhChrD13G0325_MYB	-0.992075	9.39665e-05	bHLH18(bHLH)/col-bHLH18-DAP-Seq(GSE60143)/Homer
DAR980101	GhChrA10G2002_ZF-HD	-0.982937	0.000434233	bHLH18(bHLH)/col-bHLH18-DAP-Seq(GSE60143)/Homer
DAR980101	GhChrD07G0513_AP2/ERF	0.996054	2.33226e-05	bHLH18(bHLH)/col-bHLH18-DAP-Seq(GSE60143)/Homer
DAR980101	GhChrD11G3068_bZIP	0.995689	2.78383e-05	bHLH18(bHLH)/col-bHLH18-DAP-Seq(GSE60143)/Homer
DAR980101	GhChrD05G1790_bHLH	-0.997216	1.1613e-05	bHLH18(bHLH)/col-bHLH18-DAP-Seq(GSE60143)/Homer
DAR980101	GhChrA12G0889_AP2/ERF	-0.997256	1.12842e-05	bHLH18(bHLH)/col-bHLH18-DAP-Seq(GSE60143)/Homer
DAR513127	GhChrD01G0617_NAC	0.991768	0.000101371	bHLH34(bHLH)/colamp-bHLH34-DAP-Seq(GSE60143)/Homer
DAR513127	GhChrD12G2101_AP2/ERF	0.990947	0.000122558	bHLH34(bHLH)/colamp-bHLH34-DAP-Seq(GSE60143)/Homer
DAR513127	GhChrA05G3013_WRKY	0.989115	0.000177093	bHLH34(bHLH)/colamp-bHLH34-DAP-Seq(GSE60143)/Homer
DAR513127	GhChrD09G1188_NAC	0.989706	0.000158405	bHLH34(bHLH)/colamp-bHLH34-DAP-Seq(GSE60143)/Homer
DAR513127	GhChrD08G1824_WRKY	0.990517	0.000134451	bHLH34(bHLH)/colamp-bHLH34-DAP-Seq(GSE60143)/Homer
DAR513127	GhChrD02G0745_GRAS	0.986113	0.000287916	bHLH34(bHLH)/colamp-bHLH34-DAP-Seq(GSE60143)/Homer
DAR513127	GhChrA08G0314_bHLH	0.992371	8.70893e-05	bHLH34(bHLH)/colamp-bHLH34-DAP-Seq(GSE60143)/Homer
DAR513127	GhChrD13G0325_MYB	-0.985971	0.000293842	bHLH34(bHLH)/colamp-bHLH34-DAP-Seq(GSE60143)/Homer
DAR513127	GhChrA10G2002_ZF-HD	-0.988454	0.000199202	bHLH34(bHLH)/colamp-bHLH34-DAP-Seq(GSE60143)/Homer
DAR513127	GhChrD07G0513_AP2/ERF	0.992391	8.66299e-05	bHLH34(bHLH)/colamp-bHLH34-DAP-Seq(GSE60143)/Homer
DAR513127	GhChrD11G3068_bZIP	0.9908	0.000126574	bHLH34(bHLH)/colamp-bHLH34-DAP-Seq(GSE60143)/Homer
DAR513127	GhChrD05G1790_bHLH	-0.989829	0.000154658	bHLH34(bHLH)/colamp-bHLH34-DAP-Seq(GSE60143)/Homer
DAR513127	GhChrA12G0889_AP2/ERF	-0.98765	0.000227852	bHLH34(bHLH)/colamp-bHLH34-DAP-Seq(GSE60143)/Homer
DAR735384	GhChrD01G0617_NAC	0.966179	0.0016964	At2g45680(TCP)/colamp-At2g45680-DAP-Seq(GSE60143)/Homer
DAR735384	GhChrD12G2101_AP2/ERF	0.962159	0.00212087	At2g45680(TCP)/colamp-At2g45680-DAP-Seq(GSE60143)/Homer
DAR735384	GhChrA05G3013_WRKY	0.973352	0.00105571	At2g45680(TCP)/colamp-At2g45680-DAP-Seq(GSE60143)/Homer
DAR735384	GhChrD09G1188_NAC	0.953143	0.00324188	At2g45680(TCP)/colamp-At2g45680-DAP-Seq(GSE60143)/Homer
DAR735384	GhChrD08G1824_WRKY	0.969197	0.00140858	At2g45680(TCP)/colamp-At2g45680-DAP-Seq(GSE60143)/Homer
DAR735384	GhChrD02G0745_GRAS	0.947657	0.00403801	At2g45680(TCP)/colamp-At2g45680-DAP-Seq(GSE60143)/Homer
DAR735384	GhChrA08G0314_bHLH	0.96609	0.00170531	At2g45680(TCP)/colamp-At2g45680-DAP-Seq(GSE60143)/Homer
DAR735384	GhChrD13G0325_MYB	-0.963425	0.0019821	At2g45680(TCP)/colamp-At2g45680-DAP-Seq(GSE60143)/Homer
DAR735384	GhChrA10G2002_ZF-HD	-0.95654	0.00279209	At2g45680(TCP)/colamp-At2g45680-DAP-Seq(GSE60143)/Homer
DAR735384	GhChrD07G0513_AP2/ERF	0.96381	0.00194092	At2g45680(TCP)/colamp-At2g45680-DAP-Seq(GSE60143)/Homer
DAR735384	GhChrD11G3068_bZIP	0.965243	0.0017911	At2g45680(TCP)/colamp-At2g45680-DAP-Seq(GSE60143)/Homer
DAR735384	GhChrD05G1790_bHLH	-0.963417	0.00198303	At2g45680(TCP)/colamp-At2g45680-DAP-Seq(GSE60143)/Homer
DAR735384	GhChrA12G0889_AP2/ERF	-0.963348	0.00199048	At2g45680(TCP)/colamp-At2g45680-DAP-Seq(GSE60143)/Homer
DAR449728	GhChrD01G0617_NAC	0.966222	0.00169214	DEAR5(AP2EREBP)/col-DEAR5-DAP-Seq(GSE60143)/Homer
DAR449728	GhChrD12G2101_AP2/ERF	0.969593	0.00137286	DEAR5(AP2EREBP)/col-DEAR5-DAP-Seq(GSE60143)/Homer
DAR449728	GhChrA05G3013_WRKY	0.968407	0.0014814	DEAR5(AP2EREBP)/col-DEAR5-DAP-Seq(GSE60143)/Homer
DAR449728	GhChrD09G1188_NAC	0.966895	0.00162576	DEAR5(AP2EREBP)/col-DEAR5-DAP-Seq(GSE60143)/Homer
DAR449728	GhChrD08G1824_WRKY	0.967537	0.00156364	DEAR5(AP2EREBP)/col-DEAR5-DAP-Seq(GSE60143)/Homer
DAR449728	GhChrD02G0745_GRAS	0.963341	0.00199123	DEAR5(AP2EREBP)/col-DEAR5-DAP-Seq(GSE60143)/Homer
DAR449728	GhChrA08G0314_bHLH	0.968556	0.00146759	DEAR5(AP2EREBP)/col-DEAR5-DAP-Seq(GSE60143)/Homer
DAR449728	GhChrD13G0325_MYB	-0.976004	0.000856774	DEAR5(AP2EREBP)/col-DEAR5-DAP-Seq(GSE60143)/Homer
DAR449728	GhChrA10G2002_ZF-HD	-0.922949	0.00867651	DEAR5(AP2EREBP)/col-DEAR5-DAP-Seq(GSE60143)/Homer
DAR449728	GhChrD07G0513_AP2/ERF	0.965871	0.00172727	DEAR5(AP2EREBP)/col-DEAR5-DAP-Seq(GSE60143)/Homer
DAR449728	GhChrD11G3068_bZIP	0.965596	0.00175505	DEAR5(AP2EREBP)/col-DEAR5-DAP-Seq(GSE60143)/Homer
DAR449728	GhChrD05G1790_bHLH	-0.971271	0.0012262	DEAR5(AP2EREBP)/col-DEAR5-DAP-Seq(GSE60143)/Homer
DAR449728	GhChrA12G0889_AP2/ERF	-0.974871	0.00093928	DEAR5(AP2EREBP)/col-DEAR5-DAP-Seq(GSE60143)/Homer
DAR973354	GhChrD01G0617_NAC	0.921471	0.00900817	AT4G27900(C2C2COlike)/col-AT4G27900-DAP-Seq(GSE60143)/Homer
DAR973354	GhChrD09G1188_NAC	0.91914	0.00954319	AT4G27900(C2C2COlike)/col-AT4G27900-DAP-Seq(GSE60143)/Homer
DAR973354	GhChrD08G1824_WRKY	0.922692	0.00873381	AT4G27900(C2C2COlike)/col-AT4G27900-DAP-Seq(GSE60143)/Homer
DAR973354	GhChrD02G0745_GRAS	0.937482	0.00574056	AT4G27900(C2C2COlike)/col-AT4G27900-DAP-Seq(GSE60143)/Homer
DAR973354	GhChrD07G0513_AP2/ERF	0.919546	0.00944886	AT4G27900(C2C2COlike)/col-AT4G27900-DAP-Seq(GSE60143)/Homer
DAR973354	GhChrD11G3068_bZIP	0.928459	0.00749408	AT4G27900(C2C2COlike)/col-AT4G27900-DAP-Seq(GSE60143)/Homer
DAR973354	GhChrA12G0889_AP2/ERF	-0.917995	0.00981148	AT4G27900(C2C2COlike)/col-AT4G27900-DAP-Seq(GSE60143)/Homer
DAR753158	GhChrD01G0617_NAC	0.981271	0.000522867	AT5G59990(C2C2COlike)/colamp-AT5G59990-DAP-Seq(GSE60143)/Homer
DAR753158	GhChrD12G2101_AP2/ERF	0.97984	0.000605569	AT5G59990(C2C2COlike)/colamp-AT5G59990-DAP-Seq(GSE60143)/Homer
DAR753158	GhChrA05G3013_WRKY	0.970962	0.0012526	AT5G59990(C2C2COlike)/colamp-AT5G59990-DAP-Seq(GSE60143)/Homer
DAR753158	GhChrD09G1188_NAC	0.976934	0.000791931	AT5G59990(C2C2COlike)/colamp-AT5G59990-DAP-Seq(GSE60143)/Homer
DAR753158	GhChrD08G1824_WRKY	0.98351	0.000405651	AT5G59990(C2C2COlike)/colamp-AT5G59990-DAP-Seq(GSE60143)/Homer
DAR753158	GhChrD02G0745_GRAS	0.981149	0.000529682	AT5G59990(C2C2COlike)/colamp-AT5G59990-DAP-Seq(GSE60143)/Homer
DAR753158	GhChrA08G0314_bHLH	0.979374	0.000633777	AT5G59990(C2C2COlike)/colamp-AT5G59990-DAP-Seq(GSE60143)/Homer
DAR753158	GhChrD13G0325_MYB	-0.988725	0.000189966	AT5G59990(C2C2COlike)/colamp-AT5G59990-DAP-Seq(GSE60143)/Homer
DAR753158	GhChrA10G2002_ZF-HD	-0.945812	0.00432497	AT5G59990(C2C2COlike)/colamp-AT5G59990-DAP-Seq(GSE60143)/Homer
DAR753158	GhChrD07G0513_AP2/ERF	0.979915	0.00060104	AT5G59990(C2C2COlike)/colamp-AT5G59990-DAP-Seq(GSE60143)/Homer
DAR753158	GhChrD11G3068_bZIP	0.983384	0.00041185	AT5G59990(C2C2COlike)/colamp-AT5G59990-DAP-Seq(GSE60143)/Homer
DAR753158	GhChrD05G1790_bHLH	-0.982153	0.000474951	AT5G59990(C2C2COlike)/colamp-AT5G59990-DAP-Seq(GSE60143)/Homer
DAR753158	GhChrA12G0889_AP2/ERF	-0.985377	0.000319196	AT5G59990(C2C2COlike)/colamp-AT5G59990-DAP-Seq(GSE60143)/Homer
DAR159907	GhChrD01G0617_NAC	0.955389	0.00294078	MYB3R5(MYB)/col-MYB3R5-DAP-Seq(GSE60143)/Homer
DAR159907	GhChrD12G2101_AP2/ERF	0.94714	0.00411735	MYB3R5(MYB)/col-MYB3R5-DAP-Seq(GSE60143)/Homer
DAR159907	GhChrA05G3013_WRKY	0.95084	0.0035657	MYB3R5(MYB)/col-MYB3R5-DAP-Seq(GSE60143)/Homer
DAR159907	GhChrD09G1188_NAC	0.938574	0.00554384	MYB3R5(MYB)/col-MYB3R5-DAP-Seq(GSE60143)/Homer
DAR159907	GhChrD08G1824_WRKY	0.958798	0.00251138	MYB3R5(MYB)/col-MYB3R5-DAP-Seq(GSE60143)/Homer
DAR159907	GhChrD02G0745_GRAS	0.939911	0.00530749	MYB3R5(MYB)/col-MYB3R5-DAP-Seq(GSE60143)/Homer
DAR159907	GhChrA08G0314_bHLH	0.951528	0.00346733	MYB3R5(MYB)/col-MYB3R5-DAP-Seq(GSE60143)/Homer
DAR159907	GhChrD13G0325_MYB	0.949349	0.00378326	MYB3R5(MYB)/col-MYB3R5-DAP-Seq(GSE60143)/Homer
DAR159907	GhChrA10G2002_ZF-HD	-0.955998	0.00286164	MYB3R5(MYB)/col-MYB3R5-DAP-Seq(GSE60143)/Homer
DAR159907	GhChrD07G0513_AP2/ERF	0.952375	0.00334821	MYB3R5(MYB)/col-MYB3R5-DAP-Seq(GSE60143)/Homer
DAR159907	GhChrD11G3068_bZIP	0.956791	0.00276022	MYB3R5(MYB)/col-MYB3R5-DAP-Seq(GSE60143)/Homer
DAR159907	GhChrD05G1790_bHLH	-0.948642	0.0038887	MYB3R5(MYB)/col-MYB3R5-DAP-Seq(GSE60143)/Homer
DAR159907	GhChrA12G0889_AP2/ERF	-0.947755	0.00402301	MYB3R5(MYB)/col-MYB3R5-DAP-Seq(GSE60143)/Homer
